# Supplementary material for: Characterization of Systemic Disease Development and Paw Inflammation in a Susceptible Mouse Model of Mayaro Virus Infection and Validation Using X-ray Synchrotron Microtomography
Source: Int J Mol Sci. 2023 Mar 2;24(5):4799. doi: 10.3390/ijms24054799 (PMC10003659; doi:10.3390/ijms24054799)
Supplement: Supplementary file 1 [file ijms-24-04799-s001.zip]

Archive with 1 entries (1 files):
- ijms-2065595-supplementary.pdf
